# Supplementary material for: Biocompatibility of a Ti-Rich Medium-Entropy Alloy with Glioblastoma Astrocytoma Cells
Source: Int J Mol Sci. 2022 Nov 22;23(23):14552. doi: 10.3390/ijms232314552 (PMC9741175; doi:10.3390/ijms232314552)
Supplement: Supplementary file 1 [file ijms-23-14552-s001.zip]

Archive with 1 entries (1 files):
- ijms-2009899-supplementary.pdf
